# Supplementary material for: Chromatin accessibility profiling reveals that human fibroblasts respond to mechanical stimulation in a cell-specific manner
Source: JBMR Plus. 2024 Feb 29;8(5):ziae025. doi: 10.1093/jbmrpl/ziae025 (PMC11055960; doi:10.1093/jbmrpl/ziae025)
Supplement: Table_S2_ziae025 [file table_s2_ziae025.xlsx]

## Sheet: Sheet1
Table S2 – Known motif enrichment for DP and PFI in OMSW, OM, and GM.
		Dermal Papilla - OMSW					Papillary Fibroblasts - OMSW
	Motif Name	P-Value in DP	No of Peaks in DP	% of Target Peaks	% of Background	FC vs Background	P-Value in PFI	No of Peaks in PFI	% of Target Peaks	% of Background	Fold change vs Background
1	TEAD(TEA)/Fibroblast-PU.1-ChIP-Seq(Unpublished)/Homer	1e-303	9207	0.0759	0.0508	1.49409	1e-08	8239	0.0545	0.0512	1.06445
2	TEAD3(TEA)/HepG2-TEAD3-ChIP-Seq(Encode)/Homer	1e-297	14863	0.1225	0.0906	1.3521	1e-09	14882	0.0985	0.0938	1.05011
3	TEAD1(TEAD)/HepG2-TEAD1-ChIP-Seq(Encode)/Homer	1e-295	12872	0.1061	0.0765	1.38693	1e-08	12911	0.0855	0.0813	1.05166
4	TEAD4(TEA)/Tropoblast-Tead4-ChIP-Seq(GSE37350)/Homer	1e-220	11428	0.0942	0.0698	1.34957	1e-10	12194	0.0807	0.0761	1.06045
5	TEAD2(TEA)/Py2T-Tead2-ChIP-Seq(GSE55709)/Homer	1e-168	7081	0.0583	0.0416	1.40144	1e-07	7175	0.0475	0.0445	1.06742
6	AT2G38300(G2like)/col-AT2G38300-DAP-Seq(GSE60143)/Homer	1e-119	14738	0.1214	0.1008	1.20437	1	12994	0.086	0.0868	0.990783
7	RUNX2(Runt)/PCa-RUNX2-ChIP-Seq(GSE33889)/Homer	1e-113	10414	0.0858	0.0687	1.24891	1e-19	12684	0.084	0.0776	1.08247
8	FoxD3(forkhead)/ZebrafishEmbryo-Foxd3.biotin-ChIP-seq(GSE106676)/Homer	1e-99	7859	0.0648	0.0508	1.27559	1	6815	0.0451	0.0445	1.01348
9	FOXA1(Forkhead)/MCF7-FOXA1-ChIP-Seq(GSE26831)/Homer	1e-98	8733	0.072	0.0573	1.25654	0.1	7627	0.0505	0.0493	1.02434
10	RUNX-AML(Runt)/CD4+-PolII-ChIP-Seq(Barski_et_al.)/Homer	1e-98	9145	0.0754	0.0604	1.24834	1e-18	11436	0.0757	0.0698	1.08453
11	FOXA1(Forkhead)/LNCAP-FOXA1-ChIP-Seq(GSE27824)/Homer	1e-97	10870	0.0896	0.0733	1.22237	0.001	10112	0.0669	0.0649	1.03082
12	RUNX(Runt)/HPC7-Runx1-ChIP-Seq(GSE22178)/Homer	1e-89	8812	0.0726	0.0585	1.24103	1e-20	11029	0.073	0.0669	1.09118
13	FoxL2(Forkhead)/Ovary-FoxL2-ChIP-Seq(GSE60858)/Homer	1e-86	7402	0.061	0.0484	1.26033	1e-06	6633	0.0439	0.0413	1.06295
14	FOXM1(Forkhead)/MCF7-FOXM1-ChIP-Seq(GSE72977)/Homer	1e-84	9343	0.077	0.0629	1.22417	0.1	8639	0.0572	0.0563	1.01599
15	Foxf1(Forkhead)/Lung-Foxf1-ChIP-Seq(GSE77951)/Homer	1e-66	7756	0.0639	0.0525	1.21714	0.001	6902	0.0457	0.0439	1.041
16	Mef2b(MADS)/HEK293-Mef2b.V5-ChIP-Seq(GSE67450)/Homer	1e-58	7444	0.0613	0.0508	1.20669	1	6330	0.0419	0.0433	0.967667
		Dermal Papilla - OM					Papillary Fibroblasts - OM
	Motif Name	P-Value in DP	No of Peaks in DP	% of DP peaks	%Background	Fold change vs Background	P-Value in PFI	No of Peaks in PFI	% of PFI peaks	%Background	Fold change vs Background
1	TEAD(TEA)/Fibroblast-PU.1-ChIP-Seq(Unpublished)/Homer	1e-214	10843	0.0705	0.0519	1.35838	1e-12	5629	0.0491	0.0446	1.1009
2	TEAD3(TEA)/HepG2-TEAD3-ChIP-Seq(Encode)/Homer	1e-210	18253	0.1187	0.0948	1.25211	1e-18	10116	0.0883	0.081	1.09012
3	TEAD1(TEAD)/HepG2-TEAD1-ChIP-Seq(Encode)/Homer	1e-191	15742	0.1024	0.0811	1.26264	1e-13	8659	0.0755	0.0698	1.08166
4	TEAD4(TEA)/Tropoblast-Tead4-ChIP-Seq(GSE37350)/Homer	1e-176	14621	0.0951	0.0753	1.26295	1e-15	8115	0.0708	0.0649	1.09091
5	TEAD2(TEA)/Py2T-Tead2-ChIP-Seq(GSE55709)/Homer	1e-130	8868	0.0577	0.0443	1.30248	1e-08	4713	0.0411	0.0377	1.09019
6	FoxD3(forkhead)/ZebrafishEmbryo-Foxd3.biotin-ChIP-seq(GSE106676)/Homer	1e-94	9069	0.059	0.0474	1.24473	0.01	4743	0.0414	0.0399	1.03759
7	RUNX(Runt)/HPC7-Runx1-ChIP-Seq(GSE22178)/Homer	1e-91	12140	0.079	0.0657	1.20244	1e-32	7581	0.0661	0.0577	1.14558
		Dermal Papilla - GM					Papillary Fibroblasts - GM
	Motif Name	P-Value in DP	No of Peaks in DP	% of DP peaks	%Background	Fold change vs Background	P-Value in PFI	No of Peaks in PFI	% of PFI peaks	%Background	Fold change vs Background
1	TEAD1(TEAD)/HepG2-TEAD1-ChIP-Seq(Encode)/Homer	1e-110	13750	0.0916	0.0759	1.20685	1e-61	9301	0.088	0.0743	1.18439
Tables show filtered list of enriched motifs ranked on DP OMSW p-value. Motifs were filtered as follows: motifs had to be present in >5% of target sequences, show >1.2 fold enrichment in DP, and <1.2 fold enrichment in PFI. Extremely low p-values are expected in this type of analysis for significant motifs, with < 1e-50 recommended by the authors of the software.
