# Supplementary material for: Chromatin accessibility profiling reveals that human fibroblasts respond to mechanical stimulation in a cell-specific manner
Source: JBMR Plus. 2024 Feb 29;8(5):ziae025. doi: 10.1093/jbmrpl/ziae025 (PMC11055960; doi:10.1093/jbmrpl/ziae025)
Supplement: Table_S3_revised_ziae025 [file table_s3_revised_ziae025.xlsx]

## Sheet: DP OMSW
Table S3 – IPA predicted upstream regulators for genes upregulated in DP OMSW
		Predicted Upstream Regulator	P-value of Overlap	BH-Adjusted P-value	Log2 FC DP OMSW vs PFI OMSW	Activation Z-Score	Predicted State	In PFI OMSW?
	1	TP53	5.99e-11	1.91e-08		3.615	Activated	Yes
	2	NEUROG1	3.42e-10	8.56e-08		-2.53	Inhibited
	3	MRTFB	3.13e-09	4.98e-07		3.571	Activated
	4	HIC1	3.05e-09	4.98e-07		-0.176
	5	SP1	1.35e-08	1.82e-06		2.912	Activated	Yes
	6	STAT3	2.42e-08	3.01e-06		2.081	Activated	Yes
	7	EZH2	4.92e-08	4.79e-06	-1.353	-0.555		Yes
	8	KLF11	7.63e-08	7.04e-06		-0.604		Yes
	9	MYC	8.17e-08	7.34e-06	-1.153	1.593		Yes
	10	MYCN	1.64e-07	1.15e-05		-2.395	Inhibited
	11	GLI1	1.92e-07	1.32e-05		-0.244		Yes
	12	SPDEF	3.1e-07	1.73e-05		-3	Inhibited
	13	ZNF217	3.48e-07	1.83e-05		-2.646	Inhibited
	14	NKX2-3	5.7e-07	2.85e-05		1.632
	15	RUNX3	6.46e-07	3.19e-05		-3.162	Inhibited
	16	SRF	1.79e-06	7.73e-05		3.365	Activated
	17	MYOCD	2.15e-06	9.09e-05	5.2	2.48	Activated
	18	TAF4	2.57e-06	0.000107		-1.067
	19	HNF1B	2.63e-06	0.000108		-1.943
	20	SMARCD3	3.38e-06	0.000132		2	Activated
	21	PPP1R13L	3.38e-06	0.000132		0.277
	22	SMARCA4	4.05e-06	0.000148		3.244	Activated	Yes
	23	FOXO3	6.28e-06	0.000214		-0.223
	24	TP63	8.51e-06	0.000281		1.045		Yes
	25	FOXF1	8.9e-06	0.000291	-3.288	1.996
	26	BHLHE40	1.05e-05	0.000332		1.884
	27	FOXF2	1.35e-05	0.000409		-2.216	Inhibited
	28	NFKBIA	1.5e-05	0.000443		1.479		Yes
	29	MRTFA	1.89e-05	0.000524		3.237	Activated
	30	NFAT5	2.16e-05	0.000583		2.53	Activated
	31	ETS1	2.3e-05	0.00061		2.073	Activated
	32	RUNX2	2.38e-05	0.000627		0.614
	33	NOTCH1	2.71e-05	0.000698		1.888		Yes
	34	TEAD3	3.84e-05	0.000934		1.633
	35	JUN	4.83e-05	0.00112		1.786		Yes
	36	CTNNB1	4.84e-05	0.00112		3.429	Activated	Yes
	37	KLF4	5.21e-05	0.0012		2.533	Activated	Yes
	38	HOXC8	6.09e-05	0.00134		-0.391		Yes
	39	HIF1A	6.68e-05	0.00145		2.479	Activated
	40	TRIM24	7.2e-05	0.00154		-2.39	Inhibited
	41	JUNB	0.00012	0.00232		2.449	Activated	Yes
	42	ARNT	0.000123	0.00238		2.426	Activated
	43	MAX	0.000149	0.00272
	44	PAX3	0.000154	0.00278				Yes
	45	HOXB5	0.000199	0.00338
	46	ETV5	0.000206	0.00347
	47	SMAD3	0.000237	0.00386		1.87		Yes
	48	TEAD1	0.000241	0.00389		1.633
	49	SMAD1	0.000256	0.00405		1.06
	50	TAF4B	0.000256	0.00405
	51	ELK1	0.00026	0.00406		0.557
	52	MYOD1	0.000263	0.0041		1.348		Yes
	53	GATA6	0.000278	0.0043		1.675		Yes
	54	TEAD4	0.000313	0.00473		1.633
	55	HOXB13	0.000344	0.00511	-1.825	2	Activated
	56	GATA4	0.000355	0.00525		1.51		Yes
	57	TEAD2	0.000377	0.00554		2.236	Activated
	58	SIRT1	0.00038	0.00557		-0.751		Yes
	59	HOXD4	0.000436	0.00619
	60	NFATC4	0.000452	0.00637
	61	ID2	0.000461	0.00644		-1.294
	62	HMGA1	0.000464	0.00646		0.333
	63	SOX2	0.000471	0.00653		0.84		Yes
	64	FOXO4	0.000514	0.00693		-0.557
	65	ZBTB48	0.000514	0.00693		2	Activated
	66	HTT	0.000507	0.00693		2.198	Activated
	67	TP73	0.000546	0.00731		1.633		Yes
	68	HOXA4	0.000582	0.00751
	69	GLI2	0.00063	0.00806		2.186	Activated
	70	CNOT7	0.000656	0.0083
	71	SSRP1	0.000656	0.0083
	72	CREB1	0.00073	0.00911		1.19		Yes
	73	BCL6	0.000735	0.00912		0.557
	74	TBXT	0.000737	0.00912		2	Activated
	75	HDAC2	0.000802	0.0097		0		Yes
	76	RBPJ	0.000802	0.0097		-0.239		Yes
	77	UBE2K	0.000865	0.00988
	78	CCND1	0.000923	0.0104		1.213		Yes
	79	SIN3A	0.000931	0.0105
	80	CBX5	0.00097	0.0108		-2.646	Inhibited
	81	DNAJB6	0.00106	0.0114
	82	HOXB4	0.00106	0.0114
	83	EPAS1	0.0011	0.0118		2.579	Activated
	84	TRIM28	0.00115	0.0123		2	Activated
	85	ATN1	0.00127	0.0131
	86	GLI3	0.00132	0.0136		1.969
	87	SP3	0.00134	0.0138		2.2	Activated
	88	HEY2	0.00151	0.0143		-1.72
	89	MNT	0.00148	0.0143
	90	TCF4	0.00154	0.0146		0.632
	91	VHL	0.00163	0.0153		-0.023
	92	MSX2	0.00165	0.0153
	93	NKX2-5	0.00165	0.0153
	94	Tcf7	0.00172	0.0158		0.392
	95	H2AX	0.0018	0.0162
	96	HOXA10	0.00182	0.0162		0.388		Yes
	97	ESRRA	0.00183	0.0162		1.913
	98	ARID1A	0.00187	0.0165		0.283
	99	SOX1	0.00194	0.017		-2.236	Inhibited
	100	HOXA11	0.002	0.0171
	101	SCX	0.002	0.0171				Yes
	102	RUNX1	0.00204	0.0174		-0.728
	103	MYF6	0.00205	0.0175				Yes
	104	SF1	0.00213	0.0178
	105	MEF2D	0.00232	0.0189		1.432
	106	SUPT16H	0.00247	0.02
	107	PDX1	0.0027	0.0214		1
	108	NOTCH2	0.00271	0.0214		1.944
	109	HDAC1	0.00277	0.0218		-1.706		Yes
	110	ZNF100	0.00296	0.022
	111	ZNF85	0.00296	0.022
	112	ZNF254	0.00296	0.022
	113	ZNF431	0.00296	0.022
	114	ZNF43	0.00296	0.022
	115	ZNF429	0.00296	0.022
	116	SIX5	0.00296	0.022
	117	SOX3	0.0029	0.022		-2.236	Inhibited
	118	STAT5A	0.00284	0.022
	119	NFATC1	0.00307	0.0227
	120	FOXA2	0.00314	0.0231
	121	MEF2A	0.00323	0.0237		2	Activated
	122	HEXIM1	0.00333	0.0243
	123	GMNN	0.0034	0.0246		-2.236	Inhibited
	124	CEBPB	0.00345	0.0249		1.985		Yes
	125	DUX4	0.00363	0.0259		1
	126	LHX2	0.00373	0.0263
	127	USF1	0.00377	0.0265		2.207	Activated
	128	FHL2	0.00389	0.0271		0.849
	129	ZNF91	0.00391	0.0271
	130	PBX2	0.00391	0.0271
	131	NOTCH4	0.00416	0.0283
	132	DTX1	0.00416	0.0283
	133	VDR	0.00419	0.0284		2.598	Activated	Yes
	134	TCF7L2	0.00419	0.0284		3.409	Activated
	135	RB1	0.00433	0.0292		0.447		Yes
	136	TWIST1	0.00451	0.0303		-0.378		Yes
	137	CBFB	0.00458	0.0307		-1
	138	MITF	0.00487	0.0322		2.789	Activated	Yes
	139	BRMS1	0.00499	0.0322
	140	AIP	0.00505	0.0324		0.152
	141	PITX2	0.00615	0.037		-0.475
	142	MECOM	0.00617	0.037
	143	E2F3	0.00634	0.0379		0.378		Yes
	144	NOSTRIN	0.00675	0.0397
	145	HLX	0.00736	0.0428
	146	HDAC4	0.00782	0.0446		0.283
	147	SOX17	0.008	0.0454
	148	SOX11	0.00808	0.0457		1.016
	149	IRF4	0.00844	0.0472		-0.478
	150	IRF8	0.00862	0.0479
	151	SOX7	0.00892	0.0484		1
	152	CCNT1	0.00893	0.0484
								38
Factors shown are termed “transcription regulators” in IPA with BH-corrected P-value <0.05. Activation scores are indicated; factors were considered to activated or inhibited if the z-score was >2 or <2 respectively. Predicted factors that appeared in PFI OMSW upregulated genes are noted. Factors associated with TEAD are highlighted in Bold.

## Sheet: PFI OMSW
Table S3 – IPA predicted upstream regulators for genes upregulated in PFI OMSW
		Predicted Upstream Regulator	P-value of Overlap	BH-Adjusted P-value	Log2 FC DP OMSW vs PFI OMSW	Activation Z-Score	Predicted State	In DP OMSW?
	1	TP53	2.02e-15	1.26e-12		1.358		Yes
	2	CEBPB	4.57e-15	2.13e-12		-3.25	Inhibited	Yes
	3	FOXM1	7.86e-12	1.95e-09		-3.797	Inhibited
	4	COPS5	1.43e-10	2.21e-08		1.414
	5	MITF	5.93e-10	7.13e-08		-3.479	Inhibited	Yes
	6	VDR	3.02e-09	3.22e-07		-1.98		Yes
	7	YY1	8.95e-09	8.77e-07		-0.478
	8	NUPR1	1.12e-08	1.07e-06		2.294	Activated
	9	TBX2	1.3e-07	9.12e-06		-3	Inhibited
	10	E2F4	2.14e-07	1.4e-05
	11	ZBTB17	2.53e-07	1.63e-05
	12	TWIST1	3.05e-07	1.78e-05		-2.826	Inhibited	Yes
	13	PPARGC1A	4.47e-07	2.52e-05		2.582	Activated
	14	MYB	6.03e-07	3.04e-05		-2.168	Inhibited
	15	FOS	1.69e-06	7.49e-05		-1.603
	16	KLF4	3.1e-06	0.000131		-1.723		Yes
	17	CCND1	4.46e-06	0.000177		-1.633		Yes
	18	BRCA1	4.39e-06	0.000177		-0.562
	19	CDKN2A	5.15e-06	0.0002		1.743
	20	SP1	6.07e-06	0.000231		-1.82		Yes
	21	FOX03	6.57e-06	0.000247		1.549
	22	JUNB	7.45e-06	0.000275		-1.403		Yes
	23	EP300	7.81e-06	0.000285		-1.133
	24	E2F2	1.66e-05	0.000554
	25	TRPS1	1.78e-05	0.000583		1.633
	26	FOXO1	1.81e-05	0.000586	-2.953	-1.393
	27	STAT3	1.97e-05	0.00061		-2.243	Inhibited	Yes
	28	RBL1	1.98e-05	0.00061		1.253
	29	JUND	2.76e-05	0.000804
	30	TP73	4.55e-05	0.0012		-0.59		Yes
	31	ACTN4	4.52e-05	0.0012		-2	Inhibited
	32	RB1	4.86e-05	0.00124		1.959		Yes
	33	SMAD7	4.91e-05	0.00124		0.152
	34	E2F1	5.22e-05	0.00131		-2.752	Inhibited
	35	HDAC2	6.6e-05	0.0016		2.335	Activated	Yes
	36	SMARCA4	7.58e-05	0.00176		-3.794	Inhibited	Yes
	37	ARRB1	7.67e-05	0.00178
	38	SMAD3	7.98e-05	0.00184		-0.783		Yes
	39	SMAD4	8.25e-05	0.00185		-2.194	Inhibited
	40	EHF	8.25e-05	0.00185		-0.239
	41	KLF11	9.57e-05	0.0021		-1.195		Yes
	42	GATA6	0.000109	0.00225		-2.077	Inhibited	Yes
	43	ZNF410	0.000116	0.00235
	44	POU5F1	0.000117	0.00236		-1.143
	45	JUN	0.000127	0.00254		-1.63		Yes
	46	CEBPA	0.000141	0.00272		0.192
	47	TAL1	0.000176	0.0033		-1.414
	48	MTA1	0.000182	0.00339
	49	RRP1B	0.000194	0.00352
	50	TCF3	0.000195	0.00352		-1.543
	51	TP63	0.000279	0.00477		-1.921		Yes
	52	FOSL1	0.000362	0.00586		-1.457
	53	MAFB	0.000362	0.00586	-2.377	-2.433	Inhibited
	54	RBPJ	0.000374	0.006		-0.135		Yes
	55	MYOD1	0.000422	0.00647				Yes
	56	MDM2	0.000435	0.00657
	57	YAP1	0.000474	0.00703		-2.138	Inhibited
	58	FOXC2	0.000511	0.00744		-1.98
	59	NFKBIA	0.000521	0.00749		-1.132		Yes
	60	MYC	0.000587	0.00821	-1.153	-1.189		Yes
	61	EZH2	0.000673	0.00916	-1.353	-0.583		Yes
	62	CUX1	0.000686	0.00916
	63	CTNNB1	0.000693	0.00923		-2.194	Inhibited	Yes
	64	MESP2	0.000755	0.00994
	65	E2F3	0.000753	0.00994		-0.762		Yes
	66	BTG2	0.00081	0.0103
	67	HOXA10	0.000869	0.0108		0.563		Yes
	68	KDM3A	0.00107	0.0125		-1.951
	69	HOXC6	0.00107	0.0125		-1.067
	70	ETS2	0.00109	0.0127	-1.355	-2.189	Inhibited
	71	PRRX2	0.00114	0.0128
	72	TCF20	0.00114	0.0128
	73	SIRT1	0.00117	0.013		0.481		Yes
	74	HDAC1	0.00118	0.0131		1.706		Yes
	75	SOX2	0.00123	0.0135		0.326		Yes
	76	PRDM1	0.00138	0.0146		-0.514
	77	ZNF281	0.00139	0.0146
	78	PAX3	0.00139	0.0146				Yes
	79	SCX	0.00143	0.0147				Yes
	80	YBX1	0.0015	0.0152
	81	PTTG1	0.00156	0.0157		0.277
	82	LHX1	0.00179	0.0173
	83	GATA2	0.00202	0.0188		-2.373	Inhibited
	84	GLI1	0.00221	0.0201		-0.315		Yes
	85	STAT1	0.00228	0.0205	0.75	-2.423	Inhibited
	86	ISX	0.00235	0.0209
	87	E2F5	0.0024	0.0211
	88	MED1	0.00248	0.0217
	89	NOTCH1	0.0027	0.0231		0.624		Yes
	90	ERG	0.0027	0.0231		-1.452
	91	HMGB2	0.00269	0.0231
	92	TCL1A	0.0028	0.0236
	93	ETV3	0.00311	0.0251
	94	FOSL2	0.00313	0.0251
	95	CITED2	0.00318	0.0253		1.985
	96	FOXP3	0.0036	0.028
	97	HOXA9	0.00371	0.0285
	98	ZNF384	0.00397	0.0293
	99	ATF3	0.00391	0.0293		0
	100	CREB1	0.00419	0.0307		-1.36		Yes
	101	SIX2	0.00479	0.0337		0
	102	E2F6	0.00479	0.0337
	103	GATA1	0.00494	0.0337		0.239
	104	STAT6	0.00502	0.0341		-1.572
	105	NFE2L2	0.00545	0.0362		-2.435	Inhibited
	106	SPI1	0.00561	0.0372		-0.495
	107	MTF1	0.00599	0.0385
	108	ELK3	0.00599	0.0385
	109	RELA	0.0062	0.0396		-3.083	Inhibited
	110	GFI1	0.00624	0.0397		0.254
	111	HOXC8	0.0063	0.0397				Yes
	112	GPS2	0.00629	0.0397		1.067
	113	MYF6	0.00637	0.0401				Yes
	114	SMARCB1	0.00668	0.0417		0.186
	115	NRF1	0.00731	0.0438
	116	FOSB	0.00736	0.0438
	117	GATA4	0.00749	0.0445		-1.515		Yes
	118	WT1	0.00782	0.0461		-1.071
	119	SNAI1	0.00818	0.0474	-3.437	0
	120	FOX04	0.00826	0.0478		1.342
	121	E2F8	0.00837	0.048
	122	PA2G4	0.00837	0.048
